# Supplementary material for: Lipid-lowering drugs and inflammatory bowel disease’s risk: a drug-target Mendelian randomization study
Source: Diabetol Metab Syndr. 2024 Jan 9;16:12. doi: 10.1186/s13098-023-01252-1 (PMC10775535; doi:10.1186/s13098-023-01252-1)
Supplement: Supplementary file 1 — Additional file 1: Table S1. Information of eQTL and GWAS summary data. Table S2. SMR association between expression of gene HMGCR, PCSK9, or NPC1L1 and inflammatory bowel diseases. Table S3. IVW-MR association between LDL cholesterol mediated by gene HMGCR, PCSK9, or NPC1L1 and inflammatory bowel diseases. Table S4. Information of genetic instrumental variants associated with LDL cholesterol located within 100 kb windows from gene HMGCR, PCSK9, or NPC1L1 and inflammatory bowel disease. Table S5. Information of genetic instrumental variants associated with LDL cholesterol located within 100 kb windows from gene HMGCR, PCSK9, or NPC1L1 and Crohn’s disease. Table S6. Information of genetic instrumental variants associated with LDL cholesterol located within 100 kb windows from gene HMGCR, PCSK9, or NPC1L1 and ulcerative colitis. [file 13098_2023_1252_MOESM1_ESM.xlsx]

## Sheet: Legend
Supplementary file 1-Table 1. Information of eQTL and GWAS summary data.
Supplementary file 1-Table 2. SMR association between expression of gene HMGCR, PCSK9, or NPC1L1 and inflammatory bowel diseases.
Supplementary file 1-Table 3. IVW-MR association between LDL cholesterol mediated by gene HMGCR, PCSK9, or NPC1L1 and inflammatory bowel diseases.
Supplementary file 1-Table 4. Information of genetic instrumental variants associated with LDL cholesterol located within 100 kb windows from gene HMGCR, PCSK9, or NPC1L1 and inflammatory bowel disease.
Supplementary file 1-Table 5. Information of genetic instrumental variants associated with LDL cholesterol located within 100 kb windows from gene HMGCR, PCSK9, or NPC1L1 and Crohn's disease.
Supplementary file 1-Table 6.Information of genetic instrumental variants associated with LDL cholesterol located within 100 kb windows from gene HMGCR, PCSK9, or NPC1L1 and ulcerative colitis.

## Sheet: Table 1
Table S1. Information of eQTL and GWAS summary data.
Characteristic	Resource	Sample size	Population ancestry	Reference	Data download
eQTL data
eQTL for HMGCR	eQTLGen Consortium	Whole blood: 31684	Predominantly European	Võsa, U., Claringbould, A.,Franke, L, et al(2018): Unraveling the polygenic architecture of complex traits using blood eQTL meta-analysis. https://www.biorxiv.org/content/10.1101/447367v1	https://www.eqtlgen.org/cis-eqtls.html
eQTL in PCSK9, NPC1L1	GTExV8	Whole blood: 755 Adipose Subcutaneous: 663	Predominantly European	GTEx Consortium, et al (2017): Genetic effects on gene expression across human tissues. https://www.ncbi.nlm.nih.gov/pubmed/29022597/	https://www.gtexportal.org/home/datasets
GWAS summary data
Inflammatory bowel disease	UK Inflammatory Bowel Disease Genetics	Number of cases:25,042 Number of controls: 34,915	European	Katrina M de Lange1, Loukas Moutsianas, James C Lee et al(2017). Genome-wide association study implicates immune activation of multiple integrin genes in inflammatory bowel disease.https://www.ncbi.nlm.nih.gov/pmc/articles/PMC5289481/	https://gwas.mrcieu.ac.uk/datasets/ebi-a-GCST004131/
Crohn’s disease	UK Inflammatory Bowel Disease Genetics	Number of cases:12,194 Number of controls: 28,072	European	Katrina M de Lange1, Loukas Moutsianas, James C Lee et al(2017). Genome-wide association study implicates immune activation of multiple integrin genes in inflammatory bowel disease.https://www.ncbi.nlm.nih.gov/pmc/articles/PMC5289481/	https://gwas.mrcieu.ac.uk/datasets/ebi-a-GCST004132/
Ulcerative colitis	UK Inflammatory Bowel Disease Genetics	Number of cases:12,366 Number of controls: 33,609	European	Katrina M de Lange1, Loukas Moutsianas, James C Lee et al(2017). Genome-wide association study implicates immune activation of multiple integrin genes in inflammatory bowel disease.https://www.ncbi.nlm.nih.gov/pmc/articles/PMC5289481/	https://gwas.mrcieu.ac.uk/datasets/ebi-a-GCST004133/
LDL cholesterol	Global Lipids Genetics Consortium	Number of cases and controls:173,082	Predominantly European	Cristen J Willer, Ellen M Schmidt, Sebanti Sengupta, et al (2013): Discovery and refinement of loci associated with lipid levels. https://pubmed.ncbi.nlm.nih.gov/24097068/	http://csg.sph.umich.edu/willer/public/lipids2013/

## Sheet: Table 2
Table S2. SMR association between expression of gene HMGCR, PCSK9, or NPC1L1 and inflammatory bowel diseases.
Gene	Gene chromosome	Gene base pair	Probe	top eQTL SNP	SNP Chromosome	SNP base pair	Effect allele	Other allele	Effect allele frequency	eQTL association						GWAS association					SMR association				HEIDI Test
										Tissue	beta	se	p-value	F-statistic		Outcome	beta	se	p-value		beta	se	p-value		p-value	Number of SNPs
HMGCR	5	74645041	ENSG00000113161	rs6453133	5	74692776	G	A	0.481	Blood	0.127763	0.00853654	1.2137e-50	223.999		Inflammatory bowel disease	-0.119	0.0136	0.38039		-0.09314	0.106629	0.382386		0.105733	20
HMGCR	5	74645041	ENSG00000113161	rs6453133	5	74692776	G	A	0.481151	Blood	0.127763	0.00853654	1.2137e-50	223.999		Crohn’s disease	-0.0037	0.0175	0.833		-0.0289599	0.136986	0.832569		0.133666	20
HMGCR	5	74645041	ENSG00000113161	rs6453133	5	74692776	G	A	0.481151	Blood	0.127763	0.00853654	1.2137e-50	223.999		Ulcerative colitis	-0.0225	0.0173	0.1921		-0.176107	0.135917	0.195081		0.173625	20
PCSK9	1	55517873	ENSG00000169174.10	rs472495	1	55521313	T	G	0.776786	Blood	0.187357	0.0251221	8.79413e-14	55.6196		Inflammatory bowel disease	0.0027	0.0133	0.8391		0.014411	0.0710138	0.839188		0.0670045	6
PCSK9	1	55517873	ENSG00000169174.10	rs472495	1	55521313	T	G	0.776786	Blood	0.187357	0.0251219	8.79e-14	55.6205		Crohn’s disease	-0.0124	0.0172	0.4731		-0.0661838	0.0922313	0.473013		0.156097	6
PCSK9	1	55517873	ENSG00000169174.10	rs472495	1	55521313	T	G	0.776786	Blood	0.187357	0.0251219	8.79e-14	55.6205		Ulcerative colitis	0.0105	0.0169	0.5353		0.0560427	0.0905146	0.535813		0.124431	6
NPC1L1	7	44566532	ENSG00000015520.14	rs41279633	7	44580876	T	G	0.0337302	Adipose Subcutaneous	0.473374	0.053938	1.68999e-18	77.0228		Inflammatory bowel disease	0.0295	0.0179	0.0988895		0.0623186	0.0384746	0.105289		NA	NA
NPC1L1	7	44566532	ENSG00000015520.14	rs41279633	7	44580876	T	G	0.0337302	Adipose Subcutaneous	0.473374	0.053938	1.68999e-18	77.0228		Crohn’s disease	0.0436	0.023	0.05813		0.0921048	0.0497079	0.0638936		NA	NA
NPC1L1	7	44566532	ENSG00000015520.14	rs41279633	7	44580876	T	G	0.0337302	Adipose Subcutaneous	0.473374	0.053938	1.68999e-18	77.0228		Ulcerative colitis	0.0257	0.0229	0.2619		0.0542911	0.04877	0.26562		NA	NA

## Sheet: Table 3
Table S3. IVW-MR association between LDL cholesterol mediated by gene HMGCR, PCSK9, or NPC1L1 and inflammatory bowel diseases.
Exposure	Outcome	Number of SNPs	beta	se	p-value	or	or_lci95	or_uci95	Q	p-value for Cochran Q test	egger_intercept	p-value for MR-Egger intercept	p-value for MR-PRESSO Global test
HMGCR	Inflammatory bowel disease	7	-0.316704	0.105255	0.00262174	0.728546	0.592737	0.895472	5.32241	0.503175	0.0444399	0.218505	0.573667
HMGCR	Crohn’s disease	7	-0.293558	0.135736	0.0305635	0.745606	0.571437	0.97286	1.65525	0.948524	0.0308123	0.483966	0.927
HMGCR	Ulcerative colitis	7	-0.320085	0.187953	0.0885678	0.726087	0.502342	1.04949	11.6865	0.06934	0.0529205	0.395319	0.132333
PCSK9	Inflammatory bowel disease	12	-0.0143295	0.0702583	0.838389	0.985773	0.858958	1.13131	6.87916	0.808783	0.00110252	0.901573	0.826667
PCSK9	Crohn’s disease	12	-0.135359	0.0901677	0.133305	0.873402	0.731917	1.04224	3.29547	0.986217	0.00988298	0.395431	0.992333
PCSK9	Ulcerative colitis	12	0.0842295	0.0898029	0.348276	1.08788	0.912302	1.29725	7.08834	0.791885	0.0020758	0.855689	0.817667
NPC1L1	Inflammatory bowel disease	4	0.471245	0.2072	0.0229449	1.60199	1.0673	2.40454	5.37691	0.146189	-0.043087	0.624538	0.254667
NPC1L1	Crohn’s disease	4	0.45721	0.266828	0.0866208	1.57966	0.936343	2.66497	7.0467	0.070424	-0.0812969	0.522811	0.174667
NPC1L1	Ulcerative colitis	3	0.459333	0.359472	0.20132	1.58302	0.782523	3.2024	3.30852	0.191234	-0.0349656	0.86171	NA

## Sheet: Table 4
Table S4. Information of genetic instrumental variants associated with LDL cholesterol located within 100 kb windows from gene HMGCR, PCSK9, or NPC1L1 and inflammatory bowel disease.
Gene	SNP	Chromosome	Effect allele	Other allele	Effect allele frequency	beta	se	p-value	F-statistic
HMGCR	rs10066707	5	A	G	0.4169	-0.241449	0.259557	0.352251	0.865333
	rs10515198	5	A	G	0.1029	-0.110184	0.345576	0.749847	0.101659
	rs12659791	5	C	T	0.1557	0.196305	0.399538	0.623193	0.241405
	rs12916	5	C	T	0.4314	-0.334243	0.171896	0.0518419	3.78086
	rs3804231	5	A	G	0.1319	-0.697819	0.291277	0.0165877	5.73948
	rs3857388	5	C	T	0.128	0.0688836	0.453682	0.879319	0.0230531
	rs72633962	5	C	T	0.1412	-0.593333	0.311667	0.0569436	3.62424
PCSK9	rs10493176	1	G	T	0.1148	-0.113402	0.298969	0.704457	0.143876
	rs11206510	1	C	T	0.1544	-0.172082	0.194946	0.37739	0.779188
	rs11206514	1	A	C	0.6108	0.0473373	0.262327	0.856798	0.0325626
	rs11583974	1	A	G	0.03034	-0.219814	0.580495	0.704935	0.143388
	rs11591147	1	T	G	0.01715	0.000804829	0.113682	0.994351	5.01214e-05
	rs12067569	1	A	G	0.0343	-0.559322	0.39887	0.160836	1.96635
	rs2479394	1	A	G	0.715	-0.170984	0.360104	0.634915	0.225454
	rs2479409	1	A	G	0.6675	-0.0109034	0.208723	0.958338	0.00272889
	rs2495495	1	C	T	0.8654	0.102339	0.567251	0.856829	0.0325486
	rs4927193	1	C	T	0.1306	-0.0568182	0.53125	0.914827	0.0114387
	rs572512	1	T	C	0.3456	0.0334728	0.297071	0.910287	0.0126959
	rs585131	1	T	C	0.8153	0.483516	0.255887	0.0588154	3.57048
NPC1L1	rs10234070	7	T	C	0.09631	0.240678	0.667797	0.718543	0.129893
	rs2073547	7	G	A	0.1939	0.445361	0.338144	0.187814	1.73468
	rs217386	7	A	G	0.4077	0.0909091	0.344353	0.79178	0.069696
	rs7791240	7	C	T	0.09103	1.49176	0.508235	0.00333349	8.61531

## Sheet: Table 5
Table S5. Information of genetic instrumental variants associated with LDL cholesterol located within 100 kb windows from gene HMGCR, PCSK9, or NPC1L1 and Crohn's disease.
Gene	SNP	Chromosome	Effect allele	Other allele	Effect allele frequency	beta	se	p-value	F-statistic
HMGCR	rs10066707	5	A	G	0.4169	-0.0382294	0.334004	0.908875	0.0131006
	rs10515198	5	A	G	0.1029	-0.462437	0.442404	0.295892	1.09262
	rs12659791	5	C	T	0.1557	-0.00692841	0.512702	0.989218	0.000182615
	rs12916	5	C	T	0.4314	-0.427012	0.222374	0.0548269	3.68734
	rs3804231	5	A	G	0.1319	-0.294393	0.375389	0.432904	0.61502
	rs3857388	5	C	T	0.128	-0.515439	0.589074	0.381574	0.765625
	rs72633962	5	C	T	0.1412	-0.16	0.401667	0.690379	0.158675
PCSK9	rs10493176	1	G	T	0.1148	-0.056701	0.387887	0.88378	0.0213684
	rs11206510	1	C	T	0.1544	-0.184116	0.251504	0.464134	0.535908
	rs11206514	1	A	C	0.6108	-0.0887574	0.33925	0.793608	0.0684492
	rs11583974	1	A	G	0.03034	-0.616099	0.750774	0.411864	0.673415
	rs11591147	1	T	G	0.01715	-0.197384	0.144467	0.171846	1.86676
	rs12067569	1	A	G	0.0343	-0.629379	0.515254	0.2219	1.49204
	rs2479394	1	A	G	0.715	0.0492228	0.466321	0.915935	0.011142
	rs2479409	1	A	G	0.6675	-0.11838	0.271028	0.66227	0.190778
	rs2495495	1	C	T	0.8654	0.195906	0.730994	0.788699	0.071824
	rs4927193	1	C	T	0.1306	0.261364	0.676136	0.699086	0.149424
	rs572512	1	T	C	0.3456	-0.144351	0.384937	0.70766	0.140625
	rs585131	1	T	C	0.8153	0.186813	0.326531	0.567244	0.327316
NPC1L1	rs10234070	7	T	C	0.09631	0.677966	0.874576	0.438225	0.600925
	rs2073547	7	G	A	0.1939	0.775258	0.435052	0.0747508	3.17549
	rs217386	7	A	G	0.4077	-0.415978	0.443526	0.348302	0.879634
	rs7791240	7	C	T	0.09103	1.49882	0.649412	0.0210007	5.32673

## Sheet: Table 6
Table S6. Information of genetic instrumental variants associated with LDL cholesterol located within 100 kb windows from gene HMGCR, PCSK9, or NPC1L1 and ulcerative colitis.
Gene	SNP	Chromosome	Effect allele	Other allele	Effect allele frequency	beta	se	p-value	F-statistic
HMGCR	rs10066707	5	A	G	0.4169	-0.368209	0.32998	0.264485	1.24513
	rs10515198	5	A	G	0.1029	0.146912	0.440735	0.738883	0.111111
	rs12659791	5	C	T	0.1557	0.226328	0.510393	0.657448	0.196638
	rs12916	5	C	T	0.4314	-0.218281	0.22101	0.323322	0.975461
	rs3804231	5	A	G	0.1319	-1.0296	0.372274	0.00568024	7.64904
	rs3857388	5	C	T	0.128	0.669834	0.574822	0.243902	1.3579
	rs72633962	5	C	T	0.1412	-0.963333	0.4	0.0160255	5.80007
PCSK9	rs10493176	1	G	T	0.1148	-0.318299	0.380155	0.402431	0.701051
	rs11206510	1	C	T	0.1544	-0.0132371	0.247894	0.957415	0.00285135
	rs11206514	1	A	C	0.6108	0.191321	0.333333	0.565992	0.329435
	rs11583974	1	A	G	0.03034	-0.0170279	0.732198	0.981446	0.000540833
	rs11591147	1	T	G	0.01715	0.0841046	0.146479	0.565849	0.329678
	rs12067569	1	A	G	0.0343	-0.464407	0.509605	0.362133	0.830483
	rs2479394	1	A	G	0.715	-0.287565	0.455959	0.528249	0.39776
	rs2479409	1	A	G	0.6675	0.124611	0.264798	0.637935	0.221453
	rs2495495	1	C	T	0.8654	0.315789	0.725146	0.663211	0.189646
	rs4927193	1	C	T	0.1306	-0.00284091	0.678977	0.996662	1.75067e-05
	rs572512	1	T	C	0.3456	0.209205	0.376569	0.578515	0.308642
	rs585131	1	T	C	0.8153	0.708006	0.3281	0.030936	4.65651
NPC1L1	rs2073547	7	G	A	0.1939	0.305155	0.435052	0.48304	0.491993
	rs217386	7	A	G	0.4077	0.132231	0.440771	0.764177	0.09
	rs7791240	7	C	T	0.09103	1.51294	0.649412	0.0198215	5.42755
